# Supplementary material for: Development of Multifunctional Hybrid Coatings (Mechanically Resistant and Hydrophobic) Using Methyltrimethoxysilane–Diethoxydimethylsilane–Tetraethoxysilane Mixed Systems
Source: Materials (Basel). 2024 Jan 11;17(2):368. doi: 10.3390/ma17020368 (PMC10817560; doi:10.3390/ma17020368)
Supplement: Supplementary file 1 [file materials-17-00368-s001.zip]

Archive with 1 entries (1 files):
- materials-2797040-supplementary.pdf
